# Supplementary material for: Open-Source Tools for Neuromuscular Electrical Stimulation in Mouse Models: A Methodological Validation Study
Source: Muscles. 2026 Apr 30;5(2):32. doi: 10.3390/muscles5020032 (PMC13214815; doi:10.3390/muscles5020032)
Supplement: Supplementary file 1 [file muscles-05-00032-s001.zip]

Archive with 7 entries (7 files):
- Figure S1_Electrode Design.pdf
- S1_SUPPL METHODS.pdf
- SimplePulserConstCurrentPublic_021226.ino
- SimplePulserConstVoltagePublic_021226.ino
- Supp Vid_NMES Video Demo.mp4
- Suppl Table S1_Electrode Study.pdf
- Suppl Table S2_Stimulator Study.pdf
