# Supplementary material for: Open-Source Tools for Neuromuscular Electrical Stimulation in Mouse Models: A Methodological Validation Study
Source: Muscles. 2026 Apr 30;5(2):32. doi: 10.3390/muscles5020032 (PMC13214815; doi:10.3390/muscles5020032)
Supplement: Supplementary file 1 [file muscles-05-00032-s001.zip › SimplePulserConstCurrentPublic_021226.ino]

#include <Stimjim.h>

/*
  StimJim Minimal Pulser — Constant Current Mode (Teensy 3.5)

  Purpose:
    Provide a minimal, reproducible pulse-train generator for mouse stimulation using StimJim.
    - Output: Channel 0 only (constant CURRENT mode), monophasic square pulses.
    - Channel 1 is grounded and unused.
    - Trigger: IN0 rising edge (logic ~3–5 V). Trigger duration is ignored.
      Each trigger starts one finite train using the currently set parameters.

  Serial commands (one per line, in any order):
    a###   set current in uA        (e.g., a1500 = 1.5 mA)
    p###   set period in us         (e.g., p8000 = 125 Hz)
    w###   set pulse width in us    (e.g., w100 = 100 us)
    d###   set train duration in ms (e.g., d450 = 450 ms)
    t      start one train immediately (no external trigger)
    s      show current settings
    h      show help

  Notes:
    - This sketch intentionally favors simplicity. Pulse timing is handled by an IntervalTimer ISR.
    - Verify waveforms with appropriate instrumentation if precise pulse characterization is required.
*/

// ====================== USER-ADJUSTABLE PARAMETERS ======================
// Defaults at boot. Change over serial as needed.
volatile int32_t  stimCurrent_uA   = 1000;   // Output amplitude in microamps
volatile uint32_t period_us        = 8000;   // Period between pulses (us). 8000 us = 125 Hz
volatile uint32_t pulseWidth_us    = 100;    // Pulse width (us)
volatile uint32_t trainDuration_ms = 450;    // Train duration (ms)

// ====================== INTERNAL STATE ======================
volatile bool     trainActive      = false;
volatile uint32_t pulsesPlanned    = 0;
volatile uint32_t pulsesDelivered  = 0;

IntervalTimer trainTimer;  // Fires once per period while train is active

// ---------------------- HELPER FUNCTIONS ----------------------

// Turn Channel 0 output off and ground it
void stopPulse()
{
  // Back to offset (0 current), then ground output
  Stimjim.writeToDac(0, Stimjim.currentOffsets[0]);
  Stimjim.setOutputMode(0, 3);  // 3 = grounded
}

// Deliver a single monophasic current pulse on Channel 0
void doPulseOnce()
{
  // Convert desired uA to DAC units and add current offset
  int dacVal = (int)(stimCurrent_uA / MICROAMPS_PER_DAC + Stimjim.currentOffsets[0]);

  // Write DAC and enable current mode on Channel 0
  Stimjim.writeToDac(0, dacVal);
  Stimjim.setOutputMode(0, 1);  // 1 = current mode

  // Keep pulse high for the requested width
  delayMicroseconds(pulseWidth_us);

  // Return to grounded
  stopPulse();
}

// This ISR is called every "period_us" while a train is active
void trainISR()
{
  if (!trainActive) return;

  doPulseOnce();
  pulsesDelivered++;

  if (pulsesDelivered >= pulsesPlanned)
  {
    trainTimer.end();
    trainActive = false;
    stopPulse();
  }
}

// External trigger ISR on IN0 (rising edge, 3–5 V)
// Starts a new train if one is not already active
void triggerISR()
{
  if (trainActive) return;  // ignore triggers during an active train

  trainActive      = true;
  pulsesDelivered  = 0;

  // Use the *current* value of period_us
  trainTimer.begin(trainISR, period_us);
}

// Recompute how many pulses should be delivered per train
void recomputePulsesPlanned()
{
  // pulsesPlanned = trainDuration_ms * 1000 / period_us, minimum 1
  uint64_t num = (uint64_t)trainDuration_ms * 1000ULL;
  uint32_t pp  = (uint32_t)(num / (uint64_t)period_us);
  if (pp == 0) pp = 1;
  pulsesPlanned = pp;
}

// Print current settings to the serial monitor
void printSettings()
{
  float freq_Hz = 0.0f;
  if (period_us > 0)
    freq_Hz = 1000000.0f / (float)period_us;

  Serial.println();
  Serial.println("StimJim Minimal Pulser (Ch0 OUT, IN0 Trigger, Constant Current)");
  Serial.print("  Period:        "); Serial.print(period_us);        Serial.println(" us");
  Serial.print("  Frequency:     "); Serial.print(freq_Hz);          Serial.println(" Hz");
  Serial.print("  Pulse width:   "); Serial.print(pulseWidth_us);    Serial.println(" us");
  Serial.print("  Amplitude:     "); Serial.print(stimCurrent_uA);   Serial.println(" uA");
  Serial.print("  Train duration "); Serial.print(trainDuration_ms); Serial.println(" ms");
  Serial.print("  Pulses/train:  "); Serial.println(pulsesPlanned);
  Serial.println("  Output:       Channel 0 only, constant CURRENT mode");
  Serial.println("  Channel 1:    grounded, unused");
  Serial.println("  Trigger:      IN0, rising edge (~>2.5 V), duration ignored");
  Serial.println();
}

// ====================== ARDUINO SETUP ======================

void setup()
{
  Serial.begin(115200);
  delay(1000);

  Serial.println("Booting StimJim constant-current minimal pulser (Teensy 3.5)...");

  // Initialize StimJim hardware
  Stimjim.begin();

  // Ensure both channels start grounded
  Stimjim.setOutputMode(0, 3);  // grounded
  Stimjim.setOutputMode(1, 3);  // grounded, unused

  // Compute initial pulsesPerTrain
  recomputePulsesPlanned();

  // Configure IN0 as digital input for external trigger
  pinMode(IN0, INPUT);
  attachInterrupt(IN0, triggerISR, RISING);

  printSettings();
  Serial.println("Type 'h' for help.");
}

// ====================== ARDUINO LOOP ======================

void loop()
{
  if (Serial.available())
  {
    char cmd = Serial.read();

    if (cmd == 'a')
    {
      // Set current in microamps
      int32_t newI = (int32_t)Serial.parseInt();
      stimCurrent_uA = newI;
      Serial.print("Set current to "); Serial.print(stimCurrent_uA); Serial.println(" uA");
    }
    else if (cmd == 'p')
    {
      // Set period in microseconds (StimJim-style)
      uint32_t newPeriod = (uint32_t)Serial.parseInt();
      if (newPeriod > 0)
      {
        period_us = newPeriod;
        recomputePulsesPlanned();
        float freq_Hz = 1000000.0f / (float)period_us;
        Serial.print("Set period to "); Serial.print(period_us); Serial.print(" us  (");
        Serial.print(freq_Hz); Serial.println(" Hz)");
      }
      else
      {
        Serial.println("Period must be > 0.");
      }
    }
    else if (cmd == 'w')
    {
      // Set pulse width in microseconds
      uint32_t newWidth = (uint32_t)Serial.parseInt();
      if (newWidth > 0)
      {
        pulseWidth_us = newWidth;
        Serial.print("Set pulse width to "); Serial.print(pulseWidth_us); Serial.println(" us");
      }
      else
      {
        Serial.println("Pulse width must be > 0.");
      }
    }
    else if (cmd == 'd')
    {
      // Set train duration in milliseconds
      uint32_t newDur = (uint32_t)Serial.parseInt();
      if (newDur > 0)
      {
        trainDuration_ms = newDur;
        recomputePulsesPlanned();
        Serial.print("Set train duration to "); Serial.print(trainDuration_ms); Serial.println(" ms");
      }
      else
      {
        Serial.println("Train duration must be > 0.");
      }
    }
    else if (cmd == 't')
    {
      // Manually start one train (no external trigger required)
      if (!trainActive)
      {
        trainActive     = true;
        pulsesDelivered = 0;
        trainTimer.begin(trainISR, period_us);  // uses current period_us
        Serial.println("Manual train started (command 't').");
      }
      else
      {
        Serial.println("Train already active; ignoring 't' command.");
      }
    }
    else if (cmd == 's')
    {
      printSettings();
    }
    else if (cmd == 'h')
    {
      Serial.println();
      Serial.println("Commands (send one per line, e.g. 'a1500' then Enter):");
      Serial.println("  a###   set current in uA        (e.g., a1500 = 1.5 mA)");
      Serial.println("  p###   set period in us         (e.g., p8000 = 125 Hz)");
      Serial.println("  w###   set pulse width in us    (e.g., w100 = 100 us)");
      Serial.println("  d###   set train duration in ms (e.g., d450 = 450 ms)");
      Serial.println("  t      start one train immediately (no external trigger)");
      Serial.println("  s      show current settings");
      Serial.println("  h      show this help");
      Serial.println();
    }

    // Flush remainder of the line (newline, extra chars)
    while (Serial.available()) Serial.read();
  }
}
